# Supplementary material for: Inhibition of Phenol from Entering into Condensed Freshwater by Activated Persulfate during Solar-Driven Seawater Desalination
Source: Molecules. 2022 Oct 23;27(21):7160. doi: 10.3390/molecules27217160 (PMC9657060; doi:10.3390/molecules27217160)
Supplement: Supplementary file 1 [file molecules-27-07160-s001.zip]

Archive with 1 entries (1 files):
- molecules-1944879-supplementary.pdf
